# Supplementary material for: Comparative genomics revealed drastic gene difference in two small Chinese perches, Siniperca undulata and S. obscura
Source: G3 (Bethesda). 2023 May 9;13(7):jkad101. doi: 10.1093/g3journal/jkad101 (PMC10320758; doi:10.1093/g3journal/jkad101)
Supplement: jkad101_Supplementary_Data [file jkad101_supplementary_data.zip]

Archive with 5 entries (5 files):
- 21731762.zip
- get_same_name_seq_from_fasta.py
- rm_dump_by_fa_seq.py
- sosu_ref.bib
- sosu_rep_RNA_anno.zip
