# Supplementary material for: Comparative genomics revealed drastic gene difference in two small Chinese perches, Siniperca undulata and S. obscura
Source: G3 (Bethesda). 2023 May 9;13(7):jkad101. doi: 10.1093/g3journal/jkad101 (PMC10320758; doi:10.1093/g3journal/jkad101)
Supplement: jkad101_Supplementary_Data [file jkad101_supplementary_data.zip › get_same_name_seq_from_fasta.py]

import sys
import os
import time

nameFA = ''
seqFA = ''
outprefix = ''

for i in range(len(sys.argv)):
    if sys.argv[i] == '-name':
        nameFA = sys.argv[i + 1]
    if sys.argv[i] == '-seq':
        seqFA = sys.argv[i + 1]
    if sys.argv[i] == '-o':
        outprefix = sys.argv[i + 1]
    if sys.argv[i] == '-h' or len(sys.argv) <= 2:
        print ('''get seq name from one fasta file, then search same name seq in another file.
        Users:
        python get_same_name_seq_from_fasta.py -name seq_name_file.fa -seq seq_file.fa -o output_extension
            -seq    single file include all sequences
            -name   input file/folder
                    for file:   seq_name_file.fa
                    for folder: /input/path,.out.fa
                    if input folder, please input common extension name OR file name common part
                    like example, will use all file in /input/path which name have ".out.fa" part
            -o      for file: will output to file name as input
                    for folder: will add output_extension in every input file name's end and output to input folder
                    
            ''')
        exit(0)

seq_dict = {}
seqname = ''
with open(seqFA) as f:
    for line in f:
        if line[0] == '>':
            linelist = line.split()
            seqname = linelist[0]
            seq_dict[seqname] = []
        else:
            seq_dict[seqname].append(line)
print('Read', seqFA, 'finished.')
start_time = time.time()
if os.path.isdir(nameFA.split(',')[0]):  # when -name is folder
    if len(nameFA.split(',')) == 1:
        print('Please input -name like path,extension_name, such as /in/path,.out.fa')
        exit(0)
    file_list = os.listdir(nameFA.split(',')[0])
    need_file_list = []
    for f in file_list:
        if nameFA.split(',')[1] in f and os.path.splitext(f)[1] in nameFA.split(',')[1]:
            need_file_list.append(f)
    errorlist = []
    countfile = 0
    for f in need_file_list:
        countfile += 1
        outfile = open(nameFA.split(',')[0] + '/' + f + outprefix, 'w+')
        countnameseq = 0
        countoutseq = 0
        with open(nameFA.split(',')[0] + '/' + f) as inf:
            for line in inf:
                if line[0] == '>':
                    countnameseq += 1
                    linelist = line.split()
                    if linelist[0] in seq_dict:
                        outfile.writelines(linelist[0] + '\n')
                        outfile.writelines(seq_dict[linelist[0]])
                        countoutseq += 1
        # print(str(countfile) + '/' + str(len(need_file_list)), f, str(countoutseq) + '/' + str(countnameseq), 'sequences match.')
        print("\r", end="")
        Bar_Num = (countfile / float(len(need_file_list))) * 100
        print("-----{}%:".format(str(Bar_Num)[:4]),
              '[' + "=" * (int(Bar_Num) // 2) + ' ' * (50 - (int(Bar_Num) // 2)) + ']', end="")
        if countoutseq < countnameseq:
            errorlist.append(f)
    print("\r", end="")
    Bar_Num = (countfile / float(len(need_file_list))) * 100
    print("-----{}%:".format(str(Bar_Num)[:4]),
          '[' + "=" * (int(Bar_Num) // 2) + ' ' * (50 - (int(Bar_Num) // 2)), end="")
    sys.stdout.flush()
    print('\n', len(need_file_list) - len(errorlist), '/', len(need_file_list), 'files found all seq.')
if os.path.isfile(nameFA.split(',')[0]):
    outfile = open(outprefix, 'w+')
    countnameseq = 0
    countoutseq = 0
    with open(nameFA.split(',')[0]) as inf:
        for line in inf:
            if line[0] == '>':
                countnameseq += 1
                linelist = line.split()
                if linelist[0] in seq_dict:
                    outfile.writelines(line)
                    outfile.writelines(seq_dict[linelist[0]])
                    countoutseq += 1
    print(outprefix, 'output success')
    print('Read', countnameseq, 'Sequences name')
    print('Output', countoutseq, 'Sequences')
    print(countnameseq - countoutseq, 'do not have match')
