# Supplementary material for: Comparative genomics revealed drastic gene difference in two small Chinese perches, Siniperca undulata and S. obscura
Source: G3 (Bethesda). 2023 May 9;13(7):jkad101. doi: 10.1093/g3journal/jkad101 (PMC10320758; doi:10.1093/g3journal/jkad101)
Supplement: jkad101_Supplementary_Data [file jkad101_supplementary_data.zip › rm_dump_by_fa_seq.py]

import os
import sys

inpath = ''
outpath = ''

for i in range(len(sys.argv)):
    if sys.argv[i] == '-i':
        inpath = sys.argv[i + 1]
    if sys.argv[i] == '-o':
        outpath = sys.argv[i + 1]
    if sys.argv[i] == '-h' or len(sys.argv) <= 2:
        print('''Remove fasta dump sequences by seq.
        Users:
        python rm_dump_by_fa_name.py -i input.fa -o output.fa''')
        exit(0)

seqdict = {}
countall = 0
seq = ''
seqname = ''
with open(inpath) as f:
    for line in f:
        if line[0] == '>':
            countall += 1
            if len(seq) > 0:
                seqdict[seq] = seqname
            seqname = line
            seq = ''
        else:
            seq += line[:-1]
seqdict[seq] = seqname
print('Read', countall, 'sequences.')
print('Output', len(seqdict), 'sequences.')

outfile = open(outpath, 'w+')
outlist = []
countseq = 0
countallseq = 0
for seq in seqdict:
    countseq += 1
    outlist.append(seqdict[seq])
    for i in range(int(len(seq) / 80) + 1):
        if (i + 1) * 80 < len(seq):
            outlist.append(seq[i * 80: (i + 1) * 80] + '\n')
        elif (i + 1) * 80 > len(seq):
            outlist.append(seq[i * 80:] + '\n')
        else:
            outlist.append(seq[i * 80:] + '\n')
            break
    if countseq >= 30000:
        outfile.writelines(outlist)
        outlist = []
        countallseq += countseq
        countseq = 0
        print(countallseq, 'processed')
outfile.writelines(outlist)
outlist = []
countallseq += countseq
countseq = 0
print(countallseq, 'processed')
print('Raw seq count:', countall)
print('Remove seq count:', countall - len(seqdict))
print('Output seq count:', len(seqdict))
