# Supplementary material for: Comparative genomics revealed drastic gene difference in two small Chinese perches, Siniperca undulata and S. obscura
Source: G3 (Bethesda). 2023 May 9;13(7):jkad101. doi: 10.1093/g3journal/jkad101 (PMC10320758; doi:10.1093/g3journal/jkad101)
Supplement: jkad101_Supplementary_Data [file jkad101_supplementary_data.zip › sosu_ref.bib]

@article{Iwata2022_1,
 title={von Willebrand factor D and EGF domains regulate ameloblast differentiation and enamel formation},
 author={Iwata, K and Kawarabayashi, K and Yoshizaki, K and Tian, T and Saito, K and Sugimoto, A and Kurogoushi, R and Yamada, A and Yamamoto, A and Kudo, Y and Ishimaru, N and Fukumoto, S and Iwamoto, T},
 journal={J Cell Physiol},
 volume={237},
 number={3},
 pages={1964-1979},
 year={2022}
}

@article{Al-Moussawy2022_2,
 title={Immunoglobulin-like receptors and the generation of innate immune memory},
 author={Al-Moussawy, M and Abdelsamed, HA and Lakkis, FG},
 journal={Immunogenetics},
 volume={74},
 number={1},
 pages={179-195},
 year={2022},
 url={https://doi.org/10.1007/s00251-021-01240-7}
}

@article{Manni2021_3,
 title={BUSCO Update: Novel and Streamlined Workflows along with Broader and Deeper Phylogenetic Coverage for Scoring of Eukaryotic, Prokaryotic, and Viral Genomes},
 author={Manni, M and Berkeley, MR and Seppey, M and Simão, FA and Zdobnov, EM},
 journal={Mol Biol Evol},
 volume={38},
 number={10},
 pages={4647-4654},
 year={2021},
 url={https://doi.org/10.1093/molbev/msab199}
}

@article{He2020_4,
 title={Mandarin fish (Sinipercidae) genomes provide insights into innate predatory feeding},
 author={He S and Li L and Lv LY and Cai, WJ and Dou, YQ and Li, J and Tang, SL and Chen, X and Zhang, Z and Xu, J and Zhang, YP and Yin, Z and Wuertz, S and Tao, YX and Kuhl, H and Liang, XF},
 journal={Commun Biol},
 volume={3},
 number={1},
 pages={361},
 year={2020},
 url={https://doi.org/10.1038/s42003-020-1094-y}
}

@article{Leigh2020_5,
 title={von Willebrand factor D and EGF domains is an evolutionarily conserved and required feature of blastemas capable of multitissue appendage regeneration},
 author={Leigh ND and Sessa S and Dragalzew, AC and Payzin-Dogru, D and Sousa, JF and Aggouras, AN and Johnson, K and Dunlap, GS and Haas, BJ and Levin, M and Schneider, I and Whited, JL},
 journal={Evol Dev},
 volume={22},
 number={4},
 pages={297-311},
 year={2020},
 url={https://doi.org/10.1111/ede.12332}
}

@article{Lu2020_6,
 title={High-Quality Genome Assembly and Annotation of the Big-Eye Mandarin Fish (Siniperca knerii)},
 author={Lu, L and Zhao, J and Li C},
 journal={G3 (Bethesda)},
 volume={10},
 number={3},
 pages={877-880},
 year={2020},
 url={https://doi.org/10.1534/g3.119.400930}
}

@article{Emms2019_7,
 title={OrthoFinder: phylogenetic orthology inference for comparative genomics},
 author={Emms, DM and Kelly, S},
 journal={Genome Biol},
 volume={20},
 number={1},
 pages={238},
 year={2019},
 url={https://doi.org/10.1186/s13059-019-1832-y}
}

@article{Li2018_8,
 title={Structural Basis for Teneurin Function in Circuit-Wiring: A Toxin Motif at the Synapse},
 author={Li, J and Shalev-Benami, M and Sando, R and Jiang, X and Kibrom, A and Wang, J and Leon, K and Katanski, C and Nazarko, O and Lu, YC and Südhof, TC and Skiniotis, G and Araç, D},
 journal={Cell},
 volume={173},
 number={3},
 pages={735-748.e15},
 year={2018},
 url={https://doi.org/10.1016/j.cell.2018.03.036}
}

@article{Chernomor2016_9,
 title={Terrace Aware Data Structure for Phylogenomic Inference from Supermatrices},
 author={Chernomor, O and von Haeseler, A and Minh BQ},
 journal={Syst Biol},
 volume={65},
 number={6},
 pages={997-1008},
 year={2016},
 url={https://doi.org/10.1093/sysbio/syw037}
}

@article{Zheng2016_10,
 title={Haplotyping germline and cancer genomes with high-throughput linked-read sequencing},
 author={Zheng, G. X. and Lau, B. T. and Schnall-Levin, M. and Jarosz, M. and Bell, J. M. and Hindson, C. M. and Kyriazopoulou-Panagiotopoulou, S. and Masquelier, D. A. and Merrill, L. and Terry, J. M. and Mudivarti, P. A. and Wyatt, P. W. and Bharadwaj, R. and Makarewicz, A. J. and Li, Y. and Belgrader, P. and Price, A. D. and Lowe, A. J. and Marks, P. and Vurens, G. M},
 journal={Nat Biotechnol},
 volume={34},
 number={3},
 pages={303-11},
 year={2016},
 url={https://doi.org/10.1038/nbt.3432}
}

@article{Bardou2014_11,
 title={jvenn: an interactive Venn diagram viewer},
 author={Bardou, P. and Mariette, J. and Escudié, F. and Djemiel, C. and Klopp, C.},
 journal={BMC Bioinformatics},
 volume={15},
 number={1},
 pages={293},
 year={2014},
 url={https://doi.org/10.1186/1471-2105-15-293}
}

@article{Jones2014_12,
 title={InterProScan 5: genome-scale protein function classification},
 author={Jones, P. and Binns, D. and Chang, H. Y. and Fraser, M. and Li, W. and McAnulla, C. and McWilliam, H. and Maslen, J. and Mitchell, A. and Nuka, G. and Pesseat, S. and Quinn, A. F. and Sangrador-Vegas, A. and Scheremetjew, M. and Yong, S. Y. and Lopez, R. and Hunter, S.},
 journal={Bioinformatics},
 volume={30},
 number={9},
 pages={1236-40},
 year={2014},
 url={https://doi.org/10.1093/bioinformatics/btu031}
}

@article{Majorek2014_13,
 title={The RNase H-like superfamily: new members, comparative structural analysis and evolutionary classification},
 author={Majorek, K. A. and Dunin-Horkawicz, S. and Steczkiewicz, K. and Muszewska, A. and Nowotny, M. and Ginalski, K. and Bujnicki, J. M.},
 journal={Nucleic Acids Res},
 volume={42},
 number={7},
 pages={4160-79},
 year={2014},
 url={https://doi.org/10.1093/nar/gkt1414}
}

@article{Sessler2013_14,
 title={Structural determinants of DISC function: new insights into death receptor-mediated apoptosis signalling},
 author={Sessler, T. and Healy, S. and Samali, A. and Szegezdi, E.},
 journal={Pharmacol Ther},
 volume={140},
 number={2},
 pages={186-99},
 year={2013},
 url={https://doi.org/10.1016/j.pharmthera.2013.06.009}
}

@article{Canning2013_15,
 title={Structural basis for Cul3 protein assembly with the BTB-Kelch family of E3 ubiquitin ligases},
 author={Canning, P. and Cooper, C. D. O. and Krojer, T. and Murray, J. W. and Pike, A. C. W. and Chaikuad, A. and Keates, T. and Thangaratnarajah, C. and Hojzan, V. and Marsden, B. D. and Gileadi, O. and Knapp, S. and von Delft, F. and Bullock, A. N.},
 journal={J Biol Chem},
 volume={288},
 number={11},
 pages={7803-7814},
 year={2013},
 url={https://doi.org/10.1074/jbc.M112.437996}
}

@article{Castillo2012_16,
 title={The SOX family of genes in cancer development: biological relevance and opportunities for therapy},
 author={Castillo, S. D. and Sanchez-Cespedes, M.},
 journal={Expert Opin Ther Targets},
 volume={16},
 number={9},
 pages={903-19},
 year={2012},
 url={https://doi.org/10.1517/14728222.2012.709239}
}

@article{Holt2011_17,
 title={MAKER2: an annotation pipeline and genome-database management tool for second-generation genome projects},
 author={Holt, C. and Yandell, M.},
 journal={BMC Bioinformatics},
 volume={12},
 pages={491},
 year={2011},
 url={https://doi.org/10.1186/1471-2105-12-491}
}

@article{Li2011_18,
 title={Inference of human population history from individual whole- genome sequences},
 author={Li, H. and Durbin, R.},
 journal={Nature},
 volume={475},
 number={7357},
 pages={493-6},
 year={2011},
 url={https://doi.org/10.1038/nature10231}
}

@article{Zaoui2010_19,
 title={ErbB2 receptor controls microtubule capture by recruiting ACF7 to the plasma membrane of migrating cells},
 author={Zaoui, K. and Benseddik, K. and Daou, P. and Salaün, D. and Badache, A.},
 journal={Proc Natl Acad Sci U S A},
 volume={107},
 number={43},
 pages={18517-22},
 year={2010},
 url={https://doi.org/10.1073/pnas.1000975107}
}

@article{Schroeder2010_20,
 title={Structure and function of immunoglobulins},
 author={Schroeder, H. W. and Jr, and Cavacini, L.},
 journal={J Allergy Clin Immunol},
 volume={125},
 number={2 Suppl 2},
 pages={S41-52},
 year={2010},
 url={https://doi.org/10.1016/j.jaci.2009.09.046}
}

@article{Li2009_21,
 title={The Sequence Alignment/Map format and SAMtools},
 author={Li, H. and Handsaker, B. and Wysoker, A. and Fennell, T. and Ruan, J. and Homer, N. and Marth, G. and Abecasis, G. and Durbin, R.},
 journal={Bioinformatics},
 volume={25},
 number={16},
 pages={2078-9},
 year={2009},
 url={https://doi.org/10.1093/bioinformatics/btp352}
}

@article{Hock2007_22,
 title={HMG chromosomal proteins in development and disease},
 author={Hock, R. and Furusawa, T. and Ueda, T. and Bustin, M.},
 journal={Trends Cell Biol},
 volume={17},
 number={2},
 pages={72-9},
 year={2007},
 url={https://doi.org/10.1016/j.tcb.2006.12.001}
}

@article{De2006_23,
 title={CAFE: a computational tool for the study of gene family evolution},
 author={De Bie, T. and Cristianini, N. and Demuth, J. P. and Hahn, M. W.},
 journal={Bioinformatics},
 volume={22},
 number={10},
 pages={1269-71},
 year={2006},
 url={https://doi.org/10.1093/bioinformatics/btl097}
}

@article{Wouters2005_24,
 title={Evolution of distinct EGF domains with specific functions},
 author={Wouters, M. A. and Rigoutsos, I. and Chu, C. K. and Feng, L. L. and Sparrow, D. B. and Dunwoodie, S. L.},
 journal={Protein Sci},
 volume={14},
 number={4},
 pages={1091-103},
 year={2005},
 url={https://doi.org/10.1110/ps.041207005}
}

@article{Slater2005_25,
 title={Automated generation of heuristics for biological sequence comparison},
 author={Slater, G. S. and Birney, E.},
 journal={BMC Bioinformatics},
 volume={6},
 pages={31},
 year={2005},
 url={https://doi.org/10.1186/1471-2105-6-31}
}

@article{Collins2004_26,
 title={Human MHC class I chain related (MIC) genes: their biological function and relevance to disease and transplantation},
 author={Collins R. W.},
 journal={Eur J Immunogenet},
 volume={31},
 number={3},
 pages={105-14},
 year={2004},
 url={https://doi.org/10.1111/j.1365-2370.2004.00457.x}
}

@article{Korf2004_27,
 title={Gene finding in novel genomes},
 author={Korf I.},
 journal={BMC Bioinformatics},
 volume={5},
 pages={59},
 year={2004},
 url={https://doi.org/10.1186/1471-2105-5-59}
}

@article{Sasaki2004_28,
 title={Laminin: the crux of basement membrane assembly},
 author={Sasaki, T. and Fässler, R. and Hohenester, E.},
 journal={J Cell Biol},
 volume={164},
 number={7},
 pages={959-63},
 year={2004},
 url={https://doi.org/10.1083/jcb.200401058}
}

@article{Stanke2003_29,
 title={Gene prediction with a hidden Markov model and a new intron submodel},
 author={Stanke, M., and Waack, S.},
 journal={Bioinformatics},
 volume={19 Suppl 2},
 pages={ii215-25},
 year={2003},
 url={https://doi.org/10.1093/bioinformatics/btg1080}
}

@article{Sanderson2003_30,
 title={r8s: inferring absolute rates of molecular evolution and divergence times in the absence of a molecular clock},
 author={Sanderson M. J.},
 journal={Bioinformatics},
 volume={19},
 number={2},
 pages={301-2},
 year={2003},
 url={https://doi.org/10.1093/bioinformatics/19.2.301}
}

@article{Enright2002_31,
 title={An efficient algorithm for large-scale detection of protein families},
 author={Enright, A. J. and Van Dongen, S. and Ouzounis, C. A.},
 journal={Nucleic Acids Res},
 volume={30},
 number={7},
 pages={1575-84},
 year={2002},
 url={https://doi.org/10.1093/nar/30.7.1575}
}

@article{Kishore2000_32,
 title={C1q: structure, function, and receptors},
 author={Kishore, U. and Reid, K. B.},
 journal={Immunopharmacology},
 volume={49},
 number={1-2},
 pages={159-70},
 year={2000},
 url={https://doi.org/10.1016/s0162-3109(00)80301-x}
}

@article{Stenflo2000_33,
 title={Calcium-binding EGF-like modules in coagulation proteinases: function of the calcium ion in module interactions},
 author={Stenflo, J. and Stenberg, Y. and Muranyi, A.},
 journal={Biochim Biophys Acta},
 volume={1477},
 number={1-2},
 pages={51-63},
 year={2000},
 url={https://doi.org/10.1016/s0167-4838(99)00262-9}
}

@article{Tanaka2000_34,
 title={Formin family proteins in cytoskeletal control},
 author={Tanaka K.},
 journal={Biochem Biophys Res Commun},
 volume={267},
 number={2},
 pages={479-81},
 year={2000},
 url={https://doi.org/10.1006/bbrc.1999.1707}
}

@article{Alattia1999_35,
 title={Structural view of cadherin-mediated cell- cell adhesion},
 author={Alattia, J. R. and Kurokawa, H. and Ikura, M.},
 journal={Cell Mol Life Sci},
 volume={55},
 number={3},
 pages={359-67},
 year={1999},
 url={https://doi.org/10.1007/s000180050297}
}

@article{Abergel1998_36,
 title={Triple association of CDC25-, Dbl- and Sec7-related domains in mammalian guanine-nucleotide-exchange factors},
 author={Abergel, C. and Chavrier, P. and Claverie, J. M.},
 journal={Trends Biochem Sci},
 volume={23},
 number={12},
 pages={472-3},
 year={1998},
 url={https://doi.org/10.1016/s0968-0004(98)01283-3}
}

@article{Yang1997_37,
 title={PAML: a program package for phylogenetic analysis by maximum likelihood},
 author={Yang Z.},
 journal={Comput Appl Biosci},
 volume={13},
 number={5},
 pages={555-6},
 year={1997},
 url={https://doi.org/10.1093/bioinformatics/13.5.555}
}

@article{Li1991_38,
 title={A study on the geographical distribution of the subfamily Siniperca.},
 author={Li S.},
 journal={Chinese Journal of Zoology},
 volume={26},
 number={4},
 pages={40-44},
 year={1991},
}

@book{hwang1988_39,
    author ={Hwang, HC and Chen, I.Y. and Yueh, P.C},
    publisher ={Shanghai Sciences and Technology Press},
    title ={The freshwater fishes of China in colored illustrations Vol 2},
    year ={1988}
}

@book{nichols1943_40,
    author = {Nichols J.},
    publisher ={American Museum of Natural History},
    title ={The fresh-water fishes of China  Natural history of Central Asia: Volume IX.},
    year = {1943}
}

@article{brown2004_41,
 title={Toward a metabolic theory of ecology.},
 author={Brown, J. H. and Gillooly, J. F. and Allen, A. P. and Savage, V. M. and West, G. B.},
 journal={Ecology},
 volume={85},
 number={7},
 pages={1771-89},
 year={2004}
}

@article{white2007_42,
 title={Relationships between body size and abundance in ecology},
 author={White, E. P. and Ernest, S. K. and Kerkhoff, A. J. and Enquist, B. J. },
 journal={Trends Ecol Evol},
 volume={22},
 number={6},
 pages={323-30},
 year={2007}
}

@article{froese2016_43,
 title={Estimating fisheries reference points from catch and resilience},
 author={Rainer, Froese and Nazli, Demirel and Gianpaolo, Coro and Kristin, M. Kleisner and H, Winker},
 journal={Fish and Fisheries},
 volume={18},
 number={3},
 pages={506-526},
 year={2016}
}

@article{song2017_44,
 title={Species delimitation and phylogenetic reconstruction of the sinipercids (Perciformes: Sinipercidae) based on target enrichment of thousands of nuclear coding sequences.},
 author={Song, S. and Zhao, J. and Li, C.},
 journal={Molecular Phylogenetics and Evolution},
 volume={111},
 pages={44--55},
 year={2017},
 url = {https://doi.org/10.1016/j.ympev.2017.03.014},
 publisher={Key Laboratory of Exploration and Utilization of Aquatic Genetic Resources}
}

@article{chen2010_45,
 title={Phylogenetic studies of sinipercid fish (Perciformes: Sinipercidae) based on multiple genes, with first application of an immune-related gene, the virus-induced protein (viperin) gene.},
 author={Chen, D. and Guo, X. and Nie, P.},
 journal={Mol Phylogenet Evol.},
 volume={55},
 number={3},
 pages={1167-76},
 year={2010},
 url = {https://doi.org/10.1016/j.ympev.2010.01.039},
}

@article{zhao2006_46,
 title={Structure of the mitochondrial DNA control region of the sinipercine fishes and their phylogenetic relationship.},
 author={Zhao, J. L. and Wang, W. W. and Li, S. F. and Cai, W. Q.},
 journal={Yi Chuan Xue Bao},
 volume={33},
 number={9},
 pages={793-9},
 year={2006},
 url = {https://doi.org/10.1016/S0379-4172(06)60112-1},
}

@article{dellaporta1983_47,
 title={A plant dna minipreparation: Version ii.},
 author={Dellaporta, S.L. and Wood, J. and Hicks, J.B.},
 journal={Mol Biol Report.},
 volume={1},
 pages={18-21},
 year={1983},
 url = {https://doi.org/10.1007/BF02712670},
}

@misc{SmitRepeatmodeler2008_48,
	author = {Arian Smit and Robert Hubley},
	title = {RepeatModeler Open-1.0},
	year = {2008},
	howpublished = {\url{http://http://www.repeatmasker.org}}
}

@misc{SmitRepeatmasker2013_49,
	author = {Arian Smit and Robert Hubley},
	title = {RepeatMasker Open-4.0},
	year = {2013--2015},
	howpublished = {\url{http://http://www.repeatmasker.org}}
}

@article{chengjie2020_50,
 title={TBtools: An Integrative Toolkit Developed for Interactive Analyses of Big Biological Data},
 author={Chen, C. and Chen, H. and Zhang, Y. and Thomas, H. R. and Frank, M. H. and He, Y. and Xia, R.},
 journal={Molecular Plant},
 volume={13},
 number={8},
 pages={1194-1202},
 year={2020},
 url = {https://doi.org/10.1016/j.molp.2020.06.009},
}

@article{Libwamem2013_51,
 title={Aligning sequence reads, clone sequences and assembly contigs with BWA-MEM},
 author={Li H.},
 journal={arXiv},
 pages={1303.3997},
 year={2013},
 url = {https://doi.org/10.48550/arXiv.1303.3997},
}

@article{munro2018_52,
 title={Structure and function of the cytochrome P450 peroxygenase enzymes.},
 author={Munro, A. W. and McLean, K. J. and Grant, J. L. and Makris, T. M.},
 journal={Biochem Soc Trans},
 volume={46},
 number={1},
 pages={183-196},
 year={2018},
 url = {https://doi.org/10.1042/BST20170218},
}

@article{yin2018_52,
 title={Potential Mechanisms Connecting Purine Metabolism and Cancer Therapy.},
 author={Yin, J. and Ren, W. and Huang, X. and Deng, J. and Li, T. and Yin, Y. },
 journal={Front Immunol},
 volume={9},
 pages={1697},
 year={2018},
 url = {https://doi.org/10.3389/fimmu.2018.01697},
}

@article{cuizjetal2011_53,
 title={Research history, Glacial chronology and origins of Quaternary Glaciations in China},
 author={Cui, Z. and Chen, Y. and Zhang, W. and Zhou, S. and Zhou, L. and Zhang, M. and Li, C.},
 journal={Quaternary Sciences},
 volume={31},
 number={5},
 pages={749--764},
 year={2011},
 url = {http://dx.chinadoi.cn/10.3969\%2fj.issn.1001-7410.2011.05.01},
 publisher={Wuhan University}
}

@article{yewanetal2011_54,
 title={Geomorphologic Structure, Characteristics and Processes in the Cangshan Mountains: Explanations for the Formation and Development of the Dali Glaciation},
 author={Wan, Y. and Fu, K. and Liu, Y. and Shi, Z.},
 journal={International Journal of Geosciences},
 volume={2},
 number={02},
 pages={155--163},
 year={2011},
 url = {http://doi.org/10.4236/ijg.2011.22016},
 publisher={Yunnan University}
}

@article{lus2020_55,
 title={CDD/SPARCLE: the conserved domain database in 2020},
 author={Lu, S. and Wang, J. and Chitsaz, F. and Derbyshire, M. K. and Geer, R. C. and Gonzales, N. R. and Gwadz, M. and Hurwitz, D. I. and Marchler, G. H. and Song, J. S. and Thanki, N. and Yamashita, R. A. and Yang, M. and Zhang, D. and Zheng, C. and Lanczycki, C. J. and Marchler-Bauer, A.},
 journal={Nucleic Acids Res},
 volume={48},
 number={D1},
 pages={D265-268},
 year={2020},
 url = {http://doi.org/10.1093/nar/gkz991},
}

@article{yangq2021_56,
 title={E3 ubiquitin ligases: styles, structures and functions.},
 author={Yang, Q. and Zhao, J. and Chen, D. and Wang, Y.},
 journal={Mol Biomed},
 volume={2},
 number={1},
 pages={23},
 year={2021},
 url={http://doi.org/10.1186/s43556-021-00043-2},
}

@article{scott1988_57,
 title={Complete amino acid sequence of canine cardiac calsequestrin deduced by cDNA cloning.},
 author={Scott, B. T. and Simmerman, H. K. and Collins, J. H. and Nadal-Ginard, B. and Jones, L. R.},
 journal={J Biol Chem},
 volume={263},
 number={18},
 pages={8958-64},
 year={1988},
}

@article{leiwang2007_58,
 title={Structure, organization and evolution of ADP-ribosylation factors in rice and foxtail millet, and their expression in rice},
 author={Muthamilarasan, M. and Mangu, V. R. and Zandkarimi, H. and Prasad, M. and Baisakh, N.},
 journal={Scientific reports},
 volume={6},
 number={24008},
 pages={},
 year={2016},
 url={https://doi.org/10.1038/srep24008}
}

@article{subrmanian2019_58,
 title={Evolview v3: a webserver for visualization, annotation, and management of phylogenetic trees.},
 author={Subramanian, B. and Gao, S. and Lercher, M. J. and Hu, S. and Chen, W. H. },
 journal={Nucleic Acids Res},
 volume={47},
 number={W1},
 pages={W270-275},
 year={2019},
 url={http://doi.org/10.1093/nar/gkz357}
}

@article{parkj2019_59,
 title={The structure of human EXD2 reveals a chimeric 3' to 5' exonuclease domain that discriminates substrates via metal coordination.},
 author={Park, J. and Lee, S. Y. and Jeong, H. and Kang, M. G. and Van Haute, L. and Minczuk, M. and Seo, J. K. and Jun, Y. and Myung, K. and Rhee, H. W. and Lee, C.},
 journal={Nucleic Acids Res},
 volume={47},
 number={13},
 pages={7078-7093},
 year={2019},
 url={https://doi.org/10.1093/nar/gkz454}
}

@article{zhanjiang2016_61,
 title={The channel catfish genome sequence provides insights into the evolution of scale formation in teleosts.},
 author={Liu, Z. and Liu, S. and Yao, J. and Bao, L. and Zhang, J. and Li, Y. and Jiang, C. and Sun, L. and Wang, R. and Zhang, Y. and Zhou, T. and Zeng, Q. and Fu, Q. and Gao, S. and Li, N. and Koren, S. and Jiang, Y. and Zimin, A. and Xu, P. and Phillippy, A. M. and Waldbieser, G. C.},
 journal={Nature Communications},
 volume={7},
 number={0},
 pages={11757},
 year={2016},
 url={https://doi.org/10.1038/ncomms11757}
}

@article{davidLTRhar2008_62,
 title={LTRharvest, an efficient and flexible software for de novo detection of LTR retrotransposons.},
 author={Ellinghaus, D. and Kurtz, S. and Willhoeft, U.},
 journal={BMC Bioinformatics},
 volume={9},
 number={18},
 pages={0},
 year={2008},
 url={https://doi.org/10.1186/1471-2105-9-18}
}

@article{zhaoLTRfin2008_63,
 title={LTRFINDER: an efficient tool for the prediction of full-length LTR retrotransposons.},
 author={Xu, Z. and Wang, H. },
 journal={Nucleic Acids Res},
 volume={35},
 number={2},
 pages={W265-W268},
 year={2007},
 url={}
}

@article{shujunLTRret2018_64,
 title={LTRretriever: A Highly Accurate and Sensitive Program for Identification of Long Terminal Repeat Retrotransposons.},
 author={Ou, S. and Jiang, N.},
 journal={Plant Physiology,},
 volume={176},
 number={2},
 pages={1410-1422},
 year={2018},
 url={https://doi.org/10.1104/pp.17.01310}
}

@article{ericinfer2013_65,
 title={Infernal 1.1: 100-fold faster RNA homology searches},
 author={Nawrocki, E. P. and Eddy, S. R.},
 journal={Bioinformatics},
 volume={29},
 number={22},
 pages={2933-2935},
 year={2013},
 url={https://doi.org/10.1093/bioinformatics/btt509}
}

@article{guangyuLGC2019_66,
 title={Characterization and identification of long non-coding RNAs based on feature relationship.},
 author={Wang, G. and Yin, H. and Li, B. and Yu, C. and Wang, F. and Xu, X. and Cao, J. and Bao, Y. and Wang, L. and Abbasi, A. A. and Bajic, V. B. and Ma, L. and Zhang, Z.},
 journal={Bioinformatics},
 volume={35},
 number={17},
 pages={2949-2956},
 year={2019},
 url={https://doi.org/10.1093/bioinformatics/btz008}
}

@article{takezaki2018_67,
 title={Global Rate Variation in Bony Vertebrates. Genome biology and evolution},
 author={Takezaki N.},
 journal={Genome biology and evolution},
 volume={10},
 number={7},
 pages={1803-1815},
 year={2018},
 url={https://doi.org/10.1093/gbe/evy125}
}
